# Supplementary material for: OsAld-Y on qATS6 links to alkalinity tolerance at the seedling stage in Oryza sativa L. ssp. Japonica
Source: Front Plant Sci. 2026 Mar 10;17:1716444. doi: 10.3389/fpls.2026.1716444 (PMC13008629; doi:10.3389/fpls.2026.1716444)
Supplement: Supplementary file 2 [file Table1.xlsx]

## Sheet: Supplementary Table 1
Supplementary Table 1 Primers used in real-time PCR analyses
Gene ID	Froward primer (5’-3’)	Reverse primer (5’-3’)
LOC_Os06g40550	ATCATCTCAATGGTGGCAGTGT	GCAGCTGTTAGTGGGTTCTTTG
LOC_Os06g40640	GATATCTCAGATTCGGCCTGGG	TGGTGATCCTGTCAAGAAGAGC
LOC_Os06g40770	ACACGATTTCGGTGACCTCCGA	CCTCTACGGCGGTGTTCTTTTC
LOC_Os06g40818	CATGATCATGTGATGCTGAGCG	ACGATCGTCATCCTAGTGGTTG
LOC_Os06g40870	GACGAGCTGCACAACAATGGCG	GCGAGCTTGGCTTCTACCTCAT
LOC_Os06g40880	CATCGACCTCAGATACGTCAGG	CAACTCTCTGTGACTGTACGCT
LOC_Os06g41030	AGGACGAGTTCTACACCGTCTA	ATGGATCGCCTTTCCCTTTCTT

## Sheet: Supplementary Table 2
Supplementary Table 2 Phenotype Statistics of parents and F2 population under alkalinity treatment
Traits	TX144	LD19	F2:3 populations
			Mean	Range	Skewness	Kurtosis
SDS (d)	19	33**	26	19~34	-0.35	0.25
SNC ( μmol/mg)	13.21	0.82**	7.84	0.85~13.32	0.31	-0.48
SKC ( μmol/mg)	5.22	0.62**	3.49	0.51~5.39	-0.23	-0.13
RNC ( μmol/mg)	1.82	15.65**	8.91	1.25~15.92	0.29	-0.34
RKC ( μmol/mg)	0.43	2.64**	1.72	0.39~2.78	0.26	0.29
**P＜0.01, Student’s t-test

## Sheet: Supplementary Table 3
Supplementary Table 3 Correlation coefficients between SDS and four traits of seedlings' roots and shoots under alkalinity stress
	SNC	SKC	RNC	RKC
SDS	-0.64**	0.13	0.14	0.11
SNC		-0.59**	-0.02	-0.16
SKC			0.01	0.16
RNC				-0.53**
**P＜0.01

## Sheet: Supplementary Table 4
Supplementary Table 4 Summary of QTL-Seq data for each sample
Name	Raw reads	Clean Readsa	Clean Bases (bp)b	Q30 (%)c	GC (%)d	Mapped (%)e	SNP number( Before Filter)	Indel number( Before Filter)	SNP number( After Filter)	Indel number( After Filter)
LD19	133073526	131645758	19961028900	17835134217(89.35%)	8718213980(43.68%)	128881379-97.90%	1045832	174538	428791	70971
TX144	137572860	131399480	20916209700	18639455853(89.11%)	9171037738(43.85%)	134775199-97.97%		76334
T_Pool	83998518	82351469	12532760975	11461209912(91.45%)	5501882068(43.9%)	81816184-99.35%		117991
S_Pool	82688443	80569473	12212368670	11280564940(92.37%)	5377105925(44.03%)	80094113-99.41%		118316
a Number of reads after filtering
b Number of bases after filtering
c Bases number of quality value > 30%/total number of bases
d GC content of the test samples
e Number of clean reads mapping to the reference genome/total number of clean reads

## Sheet: Supplementary Table 5
Supplementary Table 5 Association intervals of salt tolerance in rice obtained by two methods based on QTL-seq
QTL	Computational Models	Chromosome	Start	End	Size(Mb)
qSDS6	Index-slid	Chr6	23221440	23893346	0.671906
	Index-loess	Chr6	23126831	26541352	3.41452

## Sheet: Supplementary Table 6
Supplementary Table 6 Linkage mapping of QTL for alkalinity tolerance at the seedling stage in rice
QTL		Position(cM)	LeftMarker(bp)	RightMarker(bp)	Peak LOD	PVE(%)	Additive effect
	qRKC1	43	4330799	4645558	3.9446	6.9687	0.2377
	qSNC1	47	4655517	4984609	4.6744	9.288	0.8004
	qSKC1-1	48	4655517	4984609	9.3819	16.7853	0.739
	qSKC1-2	159	23663757	23704521	4.7434	7.8518	-0.5054
	qSDS3	181	33130038	35585577	4.1365	9.0628	-0.3082
	qRKC4	106	22587609	25541936	3.2981	5.563	-0.2132
	qSDS6-1	7	2164895	2329595	2.8293	5.8623	-0.2475
qATS6	qRKC6	105	23966049	24660723	8.2549	14.3853	-0.3656
	qSNC6	105	23966049	24660723	8.9731	17.6764	-1.1854
	qSKC6	106	23966049	24660723	8.2237	15.0134	-0.7501
	qSDS6-2	107	23966049	24660723	7.0386	14.2433	-0.4105
	qRNC6	112	24660723	24949943	3.9336	13.1216	-0.4787
	qRKC9	49	10759252	10785398	3.0876	5.0921	0.2092
	qSKC9	94	16775062	16974555	2.8318	4.5959	0.395
PVE:Percentage of total phenotypic variance explained by the QTL

## Sheet: Supplementary Table 7
Supplementary Table 7 Gene annotation information for the 0.69 Mb interval in qATS6
Gene_id	GO	KEGG	KO_ENTRY	EC	Description
LOC_Os06g40280	NA	NA	NA	NA	retrotransposon protein, putative, unclassified, expressed
LOC_Os06g40290	GO:0000977(RNA polymerase II regulatory region sequence-specific DNA binding);GO:0003700(transcription factor activity, sequence-specific DNA binding);GO:0005634(nucleus);GO:0006357(regulation of transcription from RNA polymerase II promoter)	NA	NA	NA	conserved hypothetical protein
LOC_Os06g40320	NA	NA	NA	NA	expressed protein
LOC_Os06g40330	GO:0003677(DNA binding);GO:0003700(transcription factor activity, sequence-specific DNA binding);GO:0005634(nucleus);GO:0006355(regulation of transcription, DNA-templated);GO:0009555(pollen development);GO:0009740(gibberellic acid mediated signaling pathway);GO:0009789(positive regulation of abscisic acid-activated signaling pathway);GO:0043068(positive regulation of programmed cell death);GO:004…	00190(Oxidative phosphorylation);00860(Porphyrin and chlorophyll metabolism)	K02259	NA	MYB family transcription factor, putative, expressed
LOC_Os06g40360	GO:0004842(ubiquitin-protein transferase activity);GO:0005515(protein binding);GO:0005634(nucleus);GO:0006511(ubiquitin-dependent protein catabolic process);GO:0009723(response to ethylene);GO:0009873(ethylene-activated signaling pathway);GO:0010105(negative regulation of ethylene-activated signaling pathway);GO:0016567(protein ubiquitination);GO:0016567(protein ubiquitination)	04075(Plant hormone signal transduction);04075(Plant hormone signal transduction)	K14515	NA	OsFBL30 - F-box domain and LRR containing protein, expressed
LOC_Os06g40370	GO:0004674(protein serine/threonine kinase activity);GO:0005634(nucleus);GO:0005737(cytoplasm);GO:0006468(protein phosphorylation);GO:0035556(intracellular signal transduction)	04140(Regulation of autophagy);04931(Insulin resistance)	K07198	EC:2.7.11.11	CAMK_KIN1/SNF1/Nim1_like.27 - CAMK includes calcium/calmodulin depedent protein kinases, expressed
LOC_Os06g40390	NA	NA	NA	NA	expressed protein
LOC_Os06g40400	NA	NA	NA	NA	transposon protein, putative, CACTA, En/Spm sub-class
LOC_Os06g40415	NA	NA	NA	NA	expressed protein
LOC_Os06g40420	NA	NA	NA	NA	expressed protein
LOC_Os06g40430	NA	NA	NA	NA	expressed protein
LOC_Os06g40440	GO:0008150(biological_process);GO:0009507(chloroplast)	NA	NA	NA	expressed protein
LOC_Os06g40450	GO:0003674(molecular_function);GO:0005634(nucleus);GO:0005737(cytoplasm);GO:0005874(microtubule);GO:0008017(microtubule binding);GO:0008150(biological_process);GO:0071369(cellular response to ethylene stimulus);GO:0071369(cellular response to ethylene stimulus)	NA	NA	NA	targeting protein for Xklp2, putative, expressed
LOC_Os06g40460	NA	NA	NA	NA	expressed protein
LOC_Os06g40490	GO:0004553(hydrolase activity, hydrolyzing O-glycosyl compounds);GO:0030247(polysaccharide binding);GO:0046658(anchored component of plasma membrane)	00500(Starch and sucrose metabolism)	K19891	EC:3.2.1.39	glycosyl hydrolases family 17, putative, expressed
LOC_Os06g40500	GO:0004142(diacylglycerol cholinephosphotransferase activity);GO:0016021(integral component of membrane);GO:0046470(phosphatidylcholine metabolic process)	NA	NA	NA	expressed protein
LOC_Os06g40510	GO:0005215(transporter activity);GO:0005794(Golgi apparatus);GO:0006810(transport)	NA	NA	NA	CRAL/TRIO domain containing protein, expressed
LOC_Os06g40520	GO:0009061(anaerobic respiration);GO:0018171(peptidyl-cysteine oxidation);GO:0070483(detection of hypoxia)	NA	NA	NA	TNP1, putative, expressed
LOC_Os06g40550	GO:0005886(plasma membrane);GO:0016021(integral component of membrane);GO:0042626(ATPase activity, coupled to transmembrane movement of substances)	02010(ABC transporters)	K05681	NA	ABC-2 type transporter domain containing protein, expressed
LOC_Os06g40560	GO:0008540(proteasome regulatory particle, base subcomplex);GO:0017025(TBP-class protein binding);GO:0030433(ER-associated ubiquitin-dependent protein catabolic process);GO:0031595(nuclear proteasome complex);GO:0031597(cytosolic proteasome complex);GO:0036402(proteasome-activating ATPase activity);GO:0045899(positive regulation of RNA polymerase II transcriptional preinitiation complex assembly)	03050(Proteasome)	K03064	NA	26S protease regulatory subunit S10B, putative, expressed
LOC_Os06g40570	GO:0010152(pollen maturation)	NA	NA	NA	GRAM and C2 domains containing protein, putative, expressed
LOC_Os06g40580	NA	NA	NA	NA	expressed protein
LOC_Os06g40590	GO:0003674(molecular_function);GO:0005634(nucleus);GO:0008150(biological_process)	NA	NA	NA	expressed protein
LOC_Os06g40600	GO:0003924(GTPase activity);GO:0005622(intracellular);GO:0006412(translation)	03040(Spliceosome)	K12852	NA	elongation factor, putative, expressed
LOC_Os06g40609	NA	NA	NA	NA	expressed protein
LOC_Os06g40620	GO:0000815(ESCRT III complex);GO:0005515(protein binding);GO:0005737(cytoplasm);GO:0005886(plasma membrane);GO:0007034(vacuolar transport);GO:0015031(protein transport);GO:0016192(vesicle-mediated transport);GO:0016192(vesicle-mediated transport)	04144(Endocytosis);04144(Endocytosis)	K12194	NA	SNF7 domain containing protein, putative, expressed
LOC_Os06g40630	GO:0003674(molecular_function);GO:0005768(endosome);GO:0005794(Golgi apparatus);GO:0005802(trans-Golgi network);GO:0016021(integral component of membrane);GO:0016192(vesicle-mediated transport)	NA	NA	NA	SFT2, putative, expressed
LOC_Os06g40640	GO:0004332(fructose-bisphosphate aldolase activity);GO:0005737(cytoplasm);GO:0006096(glycolytic process);GO:0009507(chloroplast);GO:0009507(chloroplast)	01200(Carbon metabolism);01230(Biosynthesis of amino acids);00010(Glycolysis / Gluconeogenesis);00030(Pentose phosphate pathway);00051(Fructose and mannose metabolism);00710(Carbon fixation in photosynthetic organisms);00710(Carbon fixation in photosynthetic organisms)	K01623	EC:4.1.2.13	fructose-bisphospate aldolase isozyme, putative, expressed
LOC_Os06g40650	GO:0004842(ubiquitin-protein transferase activity);GO:0005634(nucleus);GO:0005886(plasma membrane);GO:0008270(zinc ion binding);GO:0009690(cytokinin metabolic process);GO:0009850(auxin metabolic process);GO:0016874(ligase activity);GO:0080148(negative regulation of response to water deprivation);GO:0080148(negative regulation of response to water deprivation)	NA	NA	NA	copine-1, putative, expressed
LOC_Os06g40670	NA	NA	NA	NA	expressed protein
LOC_Os06g40680	GO:0000981(RNA polymerase II transcription factor activity, sequence-specific DNA binding);GO:0003677(DNA binding);GO:0005654(nucleoplasm);GO:0005737(cytoplasm)	NA	NA	NA	expressed protein
LOC_Os06g40700	GO:0004252(serine-type endopeptidase activity);GO:0005618(cell wall)	04144(Endocytosis)	K18443	NA	OsSub50 - Putative Subtilisin homologue, expressed
LOC_Os06g40704	GO:0005096(GTPase activator activity);GO:0005543(phospholipid binding);GO:0005634(nucleus);GO:0005773(vacuole);GO:0005794(Golgi apparatus);GO:0005886(plasma membrane);GO:0006886(intracellular protein transport);GO:0016020(membrane);GO:0046872(metal ion binding);GO:0046872(metal ion binding)	04144(Endocytosis);04144(Endocytosis)	K12486	NA	stromal membrane-associated protein, putative, expressed
LOC_Os06g40710	GO:0003677(DNA binding);GO:0003700(transcription factor activity, sequence-specific DNA binding);GO:0005634(nucleus);GO:0006351(transcription, DNA-templated);GO:0006355(regulation of transcription, DNA-templated)	03013(RNA transport)	K14317	NA	Myb-like DNA-binding domain containing protein, putative, expressed
LOC_Os06g40720	GO:0005509(calcium ion binding);GO:0005634(nucleus);GO:0005737(cytoplasm)	04626(Plant-pathogen interaction)	K13448	NA	EF hand family protein, putative, expressed
LOC_Os06g40730	GO:0005634(nucleus);GO:0005737(cytoplasm);GO:0016787(hydrolase activity)	NA	NA	NA	protein with a conserved N-terminal region, putative, expressed
LOC_Os06g40740	GO:0003674(molecular_function);GO:0005634(nucleus);GO:0006979(response to oxidative stress)	NA	NA	NA	expressed protein
LOC_Os06g40750	NA	NA	NA	NA	expressed protein
LOC_Os06g40760	NA	NA	NA	NA	expressed protein
LOC_Os06g40770	GO:0004089(carbonate dehydratase activity);GO:0009570(chloroplast stroma);GO:0046872(metal ion binding)	00910(Nitrogen metabolism)	K01674	EC:4.2.1.1	expressed protein
LOC_Os06g40780	GO:0003700(transcription factor activity, sequence-specific DNA binding);GO:0005634(nucleus);GO:0006355(regulation of transcription, DNA-templated);GO:0010014(meristem initiation);GO:0043565(sequence-specific DNA binding)	04075(Plant hormone signal transduction)	K14494	NA	MONOCULM 1, putative, expressed
LOC_Os06g40784	NA	NA	NA	NA	expressed protein
LOC_Os06g40790	GO:0005886(plasma membrane);GO:0006952(defense response)	NA	NA	NA	MLO domain containing protein, putative, expressed
LOC_Os06g40800	NA	NA	NA	NA	expressed protein
LOC_Os06g40809	NA	NA	NA	NA	expressed protein
LOC_Os06g40818	GO:0004190(aspartic-type endopeptidase activity);GO:0006508(proteolysis);GO:0030163(protein catabolic process)	NA	NA	NA	aspartic proteinase, putative, expressed
LOC_Os06g40840	GO:0000226(microtubule cytoskeleton organization);GO:0000911(cytokinesis by cell plate formation);GO:0000922(spindle pole);GO:0005634(nucleus);GO:0005819(spindle);GO:0005874(microtubule);GO:0007067(mitotic nuclear division);GO:0008017(microtubule binding);GO:0008283(cell proliferation);GO:0009524(phragmoplast);GO:0009574(preprophase band);GO:0048528(post-embryonic root development);GO:0055028(cor…	00190(Oxidative phosphorylation)	K02133	EC:3.6.3.14	microtubule associated protein, putative, expressed
LOC_Os06g40850	GO:0005516(calmodulin binding);GO:0005634(nucleus);GO:0008150(biological_process)	NA	NA	NA	IQ calmodulin-binding motif family protein, putative, expressed
LOC_Os06g40860	GO:0005739(mitochondrion);GO:0008150(biological_process)	00500(Starch and sucrose metabolism)	K01176	EC:3.2.1.1	pentatricopeptide, putative, expressed
LOC_Os06g40870	NA	NA	NA	NA	expressed protein
LOC_Os06g40880	GO:0004650(polygalacturonase activity);GO:0005576(extracellular region);GO:0005975(carbohydrate metabolic process);GO:0071555(cell wall organization)	00040(Pentose and glucuronate interconversions);00500(Starch and sucrose metabolism)	K01213	EC:3.2.1.67	polygalacturonase, putative, expressed
LOC_Os06g40890	GO:0005575(cellular_component);GO:0019863(IgE binding);GO:0045490(pectin catabolic process);GO:0047911(galacturan 1,4-alpha-galacturonidase activity)	00040(Pentose and glucuronate interconversions);00500(Starch and sucrose metabolism)	K01213	EC:3.2.1.67	polygalacturonase, putative, expressed
LOC_Os06g40910	GO:0004126(cytidine deaminase activity);GO:0005829(cytosol);GO:0008270(zinc ion binding);GO:0009972(cytidine deamination)	00240(Pyrimidine metabolism)	K01489	EC:3.5.4.5	cytidine/deoxycytidylate deaminase, putative, expressed
LOC_Os06g40920	GO:0003677(DNA binding);GO:0005515(protein binding);GO:0005634(nucleus);GO:0005737(cytoplasm);GO:0005829(cytosol);GO:0005886(plasma membrane);GO:0006281(DNA repair);GO:0006334(nucleosome assembly);GO:0009294(DNA mediated transformation);GO:0016444(somatic cell DNA recombination);GO:0042393(histone binding);GO:0042802(identical protein binding);GO:0046686(response to cadmium ion)	03013(RNA transport);03015(mRNA surveillance pathway);03018(RNA degradation)	K13126	NA	NAP domain containing protein, putative, expressed
LOC_Os06g40930	NA	NA	NA	NA	hypothetical protein
LOC_Os06g40940	GO:0004375(glycine dehydrogenase (decarboxylating) activity);GO:0005739(mitochondrion);GO:0005829(cytosol);GO:0005960(glycine cleavage complex);GO:0016594(glycine binding);GO:0019464(glycine decarboxylation via glycine cleavage system);GO:0019464(glycine decarboxylation via glycine cleavage system)	01200(Carbon metabolism);00630(Glyoxylate and dicarboxylate metabolism);00260(Glycine, serine and threonine metabolism);00260(Glycine, serine and threonine metabolism)	K00281	EC:1.4.4.2	glycine dehydrogenase, putative, expressed
LOC_Os06g40950	GO:0001054(RNA polymerase I activity);GO:0005736(DNA-directed RNA polymerase I complex)	00230(Purine metabolism);00240(Pyrimidine metabolism);03020(RNA polymerase)	K02999	EC:2.7.7.6	DNA-directed RNA polymerase I subunit RPA1, putative, expressed
LOC_Os06g40960	GO:0003676(nucleic acid binding);GO:0003700(transcription factor activity, sequence-specific DNA binding);GO:0005634(nucleus);GO:0006351(transcription, DNA-templated);GO:0006355(regulation of transcription, DNA-templated);GO:0008270(zinc ion binding);GO:0009860(pollen tube growth);GO:0010500(transmitting tissue development);GO:0046872(metal ion binding);GO:1990058(fruit replum development)	NA	NA	NA	ZOS6-05 - C2H2 zinc finger protein, expressed
LOC_Os06g40970	NA	NA	NA	NA	expressed protein
LOC_Os06g40990	NA	NA	NA	NA	expressed protein
LOC_Os06g41000	GO:0000209(protein polyubiquitination);GO:0042787(protein ubiquitination involved in ubiquitin-dependent protein catabolic process);GO:0043161(proteasome-mediated ubiquitin-dependent protein catabolic process);GO:0061630(ubiquitin protein ligase activity)	NA	NA	NA	expressed protein
LOC_Os06g41010	GO:0003677(DNA binding);GO:0005634(nucleus);GO:0008150(biological_process);GO:0008270(zinc ion binding);GO:0008270(zinc ion binding)	NA	NA	NA	zinc finger A20 and AN1 domain-containing stress-associated protein, putative, expressed
LOC_Os06g41020	GO:0005576(extracellular region);GO:0046373(L-arabinose metabolic process);GO:0046556(alpha-L-arabinofuranosidase activity)	NA	NA	NA	DUF1680 domain containing protein, putative, expressed
LOC_Os06g41030	GO:0003824(catalytic activity);GO:0005576(extracellular region);GO:0005773(vacuole);GO:0009505(plant-type cell wall)	NA	NA	NA	DUF1680 domain containing protein, putative, expressed
LOC_Os06g41040	GO:0005739(mitochondrion);GO:0008150(biological_process);GO:0008270(zinc ion binding)	01212(Fatty acid metabolism);00062(Fatty acid elongation)	K01074	EC:3.1.2.22	pentatricopeptide, putative, expressed
LOC_Os06g41050	GO:0000014(single-stranded DNA endodeoxyribonuclease activity);GO:0000077(DNA damage checkpoint);GO:0006281(DNA repair)	NA	NA	NA	expressed protein
LOC_Os06g41060	GO:0005634(nucleus)	04141(Protein processing in endoplasmic reticulum)	K07953	EC:3.6.5.-	helix-loop-helix DNA-binding, putative, expressed
LOC_Os06g41070	GO:0016020(membrane);GO:0016709(oxidoreductase activity, acting on paired donors, with incorporation or reduction of molecular oxygen, NAD(P)H as one donor, and incorporation of one atom of oxygen);GO:0044550(secondary metabolite biosynthetic process)	00380(Tryptophan metabolism)	K07408	EC:1.14.14.1	cytochrome P450, putative, expressed
LOC_Os06g41090	GO:0005509(calcium ion binding);GO:0005544(calcium-dependent phospholipid binding);GO:0005886(plasma membrane)	NA	NA	NA	anthranilate phosphoribosyltransferase, putative, expressed
LOC_Os06g41100	GO:0005515(protein binding)	04075(Plant hormone signal transduction)	K14431	NA	transcription factor, putative, expressed
LOC_Os06g41110	GO:0000902(cell morphogenesis);GO:0005634(nucleus)	NA	NA	NA	tubulin binding cofactor C, putative, expressed
LOC_Os06g41120	NA	NA	NA	NA	expressed protein
LOC_Os06g41150	NA	NA	NA	NA	expressed protein
LOC_Os06g41160	NA	NA	NA	NA	expressed protein
